# Supplementary material for: The Clinical Anatomy of SARS-CoV-2 Variants of Concern in Central Greece During October 2020–July 2022
Source: Microorganisms. 2024 Dec 13;12(12):2573. doi: 10.3390/microorganisms12122573 (PMC11678192; doi:10.3390/microorganisms12122573)
Supplement: Supplementary file 1 [file microorganisms-12-02573-s001.zip]

Archive with 1 entries (1 files):
- microorganisms-3298404-supplementary.pdf
